# Supplementary material for: Ixazomib, Lenalidomide, and Dexamethasone (IRD) Treatment with Cytogenetic Risk-Based Maintenance in Transplant-Eligible Myeloma: A Phase 2 Multicenter Study by the Nordic Myeloma Study Group
Source: Cancers (Basel). 2024 Feb 29;16(5):1024. doi: 10.3390/cancers16051024 (PMC10930875; doi:10.3390/cancers16051024)
Supplement: Supplementary file 1 [file cancers-16-01024-s001.zip]

Archive with 1 entries (1 files):
- cancers-2869496-SI.pdf
